# Supplementary material for: Comparative Metabolomics Analysis Reveals the Unique Nutritional Characteristics of Breed and Feed on Muscles in Chinese Taihe Black-Bone Silky Fowl
Source: Metabolites. 2022 Sep 27;12(10):914. doi: 10.3390/metabo12100914 (PMC9611261; doi:10.3390/metabo12100914)
Supplement: Supplementary file 1 [file metabolites-12-00914-s001.zip]

Archive with 5 entries (5 files):
- FigureS1.jpg
- FigureS2.jpg
- Table S1. The metabolites were identified in chicken samples from UHPLC-Q-TOF-MS data both in the positive and negative ion mode.xlsx
- Table S2. List of differential metabolites between the two groups by UHPLC-Q-TOF MS analysis.xlsx
- Table S3. The growth performation of each breed chickens used in this study.xlsx
