# Supplementary material for: Comparative Metabolomics Analysis Reveals the Unique Nutritional Characteristics of Breed and Feed on Muscles in Chinese Taihe Black-Bone Silky Fowl
Source: Metabolites. 2022 Sep 27;12(10):914. doi: 10.3390/metabo12100914 (PMC9611261; doi:10.3390/metabo12100914)
Supplement: Supplementary file 1 [file metabolites-12-00914-s001.zip › Table S2. List of differential metabolites between the two groups by UHPLC-Q-TOF MS analysis.xlsx]

## Sheet: TBsf-ncf vs. BF-gsc
Table S2. List of differential metabolites between TBsf-ncf groups and BF-gsc groups by UHPLC-Q-TOF-MS/MS analysis
Ion model	ID	adduct	Name	VIP	Fold change	p-value	m/z
POS+	M262T352	[M+H]+	(2r)-3-hydroxyisovaleroylcarnitine	3.86266	5.79713	0.000115857	262.165
POS+	M769T65	[M+Na]+	1-stearoyl-2-oleoyl-sn-glycero-3-phosphoethanolamine	3.91961	0.766988	0.000221756	768.554
POS+	M116T364_5	[M+H-CH5N3]+	DL-arginine	9.45254	2.31512	0.000458305	116.071
POS+	M176T334	[M+H]+	7-amino-4-methylcoumarin	1.16448	2.57068	0.000525001	176.066
POS+	M809T248	[M+Na]+	1,2-dioleoyl-sn-glycero-3-phosphatidylcholine	7.79721	0.499934	0.000971811	808.585
POS+	M146T85	[M+H]+	Quinolin-2-ol	1.59628	5.57587	0.00112951	146.06
POS+	M310T289	[M+NH4]+	Beta-octylglucoside	1.04649	0.0572462	0.00144597	310.201
POS+	M147T514	[M+H]+	Lysine	3.52109	4.92315	0.00177237	147.113
POS+	M132T334_1	[M+H]+	DL-isoleucine	4.87282	2.72238	0.00182963	132.102
POS+	M783T249	[M+Na]+	2-oleoyl-1-palmitoyl-sn-glycero-3-phosphocholine	16.577	0.675451	0.00211398	782.57
POS+	M189T495	[M+H]+	L-ng-monomethylarginine	1.37231	2.49616	0.00284243	189.135
POS+	M428T268	[M+H]+	Stearoylcarnitine	4.33958	12.1204	0.00434873	428.374
POS+	M232T471	[M+H]+	N-.alpha.-(tert-butoxycarbonyl)-l-isoleucine	1.27747	3.52741	0.0045257	232.166
POS+	M154T282	[M+H]+	N-acetylhistamine	3.49917	3.2799	0.00592318	154.098
POS+	M159T326	[M+H]+	1,5-diaminonaphthalene	1.0461	1.6282	0.00644751	159.091
POS+	M741T65	[M+H]+	2-arachidonoyl-1-palmitoyl-sn-glycero-3-phosphoethanolamine	2.52667	0.636404	0.00652153	740.523
POS+	M147T384	(M+H)+	L-Glutamine	3.91376	2.51254	0.00652153	147.077
POS+	M288T289	[M+H]+	Octanoylcarnitine	1.93994	7.52986	0.00710603	288.217
POS+	M84T384	(M+H-H2O)+	1-Aminocyclopropanecarboxylic acid	1.84002	2.05148	0.00740347	84.045
POS+	M781T251	(M-H+2Na)+	Thioetheramide-PC	4.65109	0.317826	0.00751704	780.553
POS+	M510T278_2	[M+H]+	1-o-octadecyl-sn-glyceryl-3-phosphorylcholine	1.55998	2.60356	0.00753607	510.392
POS+	M130T384_1	[M+H-NH3]+	D-glutamine	3.47655	2.38788	0.00857018	130.05
POS+	M138T352	[M+H]+	Trigonelline	1.44608	5.19415	0.00994317	138.055
POS+	M95T282	[M+H-H2O]+	1,2,3,6-tetrahydrobenzylalcohol	1.36526	2.40825	0.0103793	95.0609
POS+	M424T269	[M+H]+	Linoleoylcarnitine	3.02489	8.98512	0.0117641	424.342
POS+	M819T243	[M+H]+	1-(1z-octadecenyl)-2-(4z,7z,10z,13z,16z,19z-docosahexaenoyl)-sn-glycero-3-phosphocholine	5.59537	1.64589	0.0129391	818.606
POS+	M258T390_2	[M+H]+	Glycerophosphocholine	11.3117	1.77751	0.0134863	258.11
POS+	M111T234	[M+H]+	1-acetylimidazole	2.11277	1.35536	0.0137319	111.056
POS+	M337T59	[M+H-C16H32O2]+	1-palmitoyl-2-linoleoyl-rac-glycerol	1.25161	1.81073	0.01437	337.274
POS+	M400T270	[M+H]+	L-palmitoylcarnitine	3.70478	7.59188	0.0149964	400.342
POS+	M120T382	[M+H]+	DL-threonine	1.35191	2.8005	0.0153596	120.066
POS+	M604T265	[M+H-H2O]+	1-stearoyl-2-linoleoyl-sn-glycerol	1.10606	1.88114	0.0153757	603.535
POS+	M704T270_1	[M+H]+	Palmitoyl sphingomyelin	9.26321	1.85243	0.0160964	703.576
POS+	M426T268	[M+H]+	Oleoyl-l-carnitine	3.32559	3.29623	0.0178032	426.358
POS+	M771T248	[M+H]+	1-hexadecyl-2-(8z,11z,14z-eicosatrienoyl)-sn-glycero-3-phosphocholine	6.73306	1.9796	0.0180253	770.604
POS+	M215T373	[M+H]+	Harmaline	1.65308	1.97968	0.0183931	215.139
POS+	M833T245	(M-H+2Na)+	1-Stearoyl-2-oleoyl-sn-glycerol 3-phosphocholine (SOPC)	1.63093	0.473659	0.0204462	832.586
POS+	M83T332	(M+H-2H2O)+	DL-2,4-Diaminobutyric acid	1.09978	1.86356	0.0207105	83.061
POS+	M635T59	[M+NH4]+	1,2-dilinoleoylglycerol	1.16924	1.78789	0.0209063	634.541
POS+	M246T539	[M+H-2H2O]+	Cycloheximide	1.18855	0.405111	0.0220923	246.156
POS+	M166T328_1	[M+H]+	Phenylalanine	3.03186	1.78799	0.0222501	166.086
POS+	M767T245	[M+H]+	1-o-hexadecyl-2-o-(5z,8z,11z,14z,17z-eicosapentaenoyl)-sn-glyceryl-3-phosphorylcholine	23.652	0.718862	0.024486	766.576
POS+	M143T372_4	[M+H]+	Ectoine	8.4791	5.31786	0.0246825	143.082
POS+	M344T276	[M+H]+	Lauroyl-l-carnitine	1.18452	22.7683	0.0256559	344.279
POS+	M143T235	[M+H-H2O]+	Pimelic acid	1.5916	1.39648	0.0266186	143.082
POS+	M189T520_2	[M+H]+	N,n,n-trimethyllysine	4.79196	1.46878	0.0268645	189.16
POS+	M80T128	[M+H]+	Pyridine	2.98078	2.102	0.0269629	80.0501
POS+	M482T280_3	[M+H]+	1-hexadecyl-sn-glycero-3-phosphocholine	4.40175	2.24544	0.0284707	482.36
POS+	M122T137	[M+H-H2O]+	3-amino-2,3-dihydrobenzoic acid	6.35449	7.30191	0.0292999	122.072
POS+	M160T392_2	[M+H]+	5-aminovaleric acid betaine	11.4625	5.56361	0.0312182	160.133
POS+	M283T352	[M+H]+	Artemisinin	1.18026	1.76493	0.0319208	283.14
POS+	M376T354	[M+H]+	Haloperidol	1.20942	2.91339	0.0372955	376.159
POS+	M551T61	[M+H]+	Beta-echinenone	2.48412	0.248901	0.0382565	551.425
POS+	M118T346_7	[M+H]+	Betaine	15.6848	0.797902	0.0434236	118.087
POS+	M237T318_3	[M+H]+	Carbamazepine	2.54782	1.29486	0.0450067	237.098
POS+	M567T60	[M+H]+	Diatoxanthin	1.3979	0.344785	0.0471818	567.419
POS+	M72T355	[M+H-NH3]+	1,2-diamino-2-methylpropane	1.55156	1.43067	0.0484525	72.0815
NEG-	M197T422	[M-H+2i]-	2,4,5-trichlorophenol	1.4888	2.89116	0.00042054	196.894
NEG-	M114T363	[M-H]-	D-proline	2.04881	2.2779	0.000908037	114.055
NEG-	M271T66	[M-H]-	16-hydroxyhexadecanoic acid	6.57737	0.0860791	0.000909691	271.228
NEG-	M129T66	[M-H]-	Ketoleucine	3.42852	2.77586	0.00148552	129.055
NEG-	M297T66	[M-H]-	Ricinoleic acid	2.61845	0.233095	0.00189273	297.244
NEG-	M111T223	[M-H]-	Uracil	1.96631	2.31467	0.00208367	111.019
NEG-	M167T355	[M-H]-	Uric acid	1.06583	3.55598	0.00225899	167.021
NEG-	M127T382	[M-H]-	Dihydro-4,4-dimethyl-2,3-furandione	1.21512	2.50071	0.00256595	127.05
NEG-	M241T67	[M-H]-	Pentadecanoic acid	1.39101	0.571821	0.00330222	241.217
NEG-	M791T67	[M-H]-	Pe 40:6	1.67058	0.44797	0.00348334	790.539
NEG-	M763T68	[M-H]-	Pe 38:6	1.63057	0.561226	0.00370792	762.516
NEG-	M540T281	[M+CH3COO]-	Phosphatidylcholine lyso alkyl 16:0	1.43812	2.79439	0.00406326	540.368
NEG-	M767T68	[M-H]-	Pe 38:4	4.64636	0.718633	0.00512192	766.541
NEG-	M835T260	[M-H]-	2-docosahexaenoyl-1-stearoyl-sn-glycero-3-phosphoserine	1.87219	0.415613	0.00530303	834.53
NEG-	M177T399	(M+K-2H)-	Acetyl phosphate	3.24398	2.28303	0.00567766	176.937
NEG-	M131T234	[M-H]-	6-hydroxyhexanoate	1.78667	2.02211	0.00568441	131.071
NEG-	M253T67	[M-H]-	Cis-9-palmitoleic acid	3.61795	0.381348	0.00570855	253.217
NEG-	M297T110	[M-H]-	Fa 18:1+1o	1.01401	0.314793	0.00598335	297.244
NEG-	M228T50	[M-H-H2O]-	Pyridoxal phosphate	2.41714	3.45993	0.00615027	227.997
NEG-	M145T382	[M-H-C8H6O]-	Phenylacetyl-l-glutamine	3.38041	2.81427	0.00646673	145.061
NEG-	M762T271	[M+CH3COOH-H]-	Sm d34:1	1.92286	1.79997	0.00709212	761.584
NEG-	M299T109	[M-H]-	(r)-2-hydroxystearic acid	1.07084	0.314165	0.00801792	299.259
NEG-	M181T220	[M-H-CH3]-	S-methyl-3-thioacetaminophen	1.05977	3.76337	0.00899448	181.001
NEG-	M179T402	[M-H]-	D-fructose	1.27643	1.86841	0.00914735	179.057
NEG-	M162T85	[M-H-CH3]-	Coniferyl aldehyde	1.18704	10.4557	0.00945324	162.055
NEG-	M765T256	[M-H]-	Pe 38:5	1.44526	0.434564	0.0110458	764.524
NEG-	M98T276	[M-H]-	Allyl isothiocyanate	1.76061	1.92413	0.0112625	98.0237
NEG-	M739T68	[M-H]-	Pe 36:4	2.73737	0.68008	0.0120583	738.51
NEG-	M787T264	[M-H]-	1-stearoyl-2-linoleoyl-sn-glycero-3-phospho-l-serine	1.31686	1.71234	0.0126277	786.531
NEG-	M125T223_2	[M-H-HCl]-	2,4-dichlorophenol	3.32213	3.10167	0.0139964	124.991
NEG-	M748T66	[M-H]-	1-palmitoyl-2-oleoyl-phosphatidylglycerol	7.98978	0.528752	0.0146506	747.519
NEG-	M214T55	[M-H]-	3-chloro-l-tyrosine	2.56407	2.29053	0.0155073	214.018
NEG-	M858T263	[M-H]-	Pi 36:4	1.16937	0.694548	0.0156876	857.52
NEG-	M243T292	[M-H]-	Uridine	1.51754	1.56984	0.0177304	243.062
NEG-	M265T978	[M-H]-	Dodecyl sulfate	2.64236	0.338566	0.0178993	265.148
NEG-	M212T45	[M-H]-	Indoxyl sulfate	1.4291	2.88362	0.020985	212.002
NEG-	M279T66	[M-H]-	Linoleic acid	8.83012	1.90062	0.0327274	279.233
NEG-	M97T398	[M-H]-	Phosphoric acid	4.07601	1.2724	0.0348529	96.9689
NEG-	M770T66	[M-H-NH3]-	1,2-dioleoyl-sn-glycero-3-phospho-l-serine	1.71975	1.59867	0.0369894	769.504
NEG-	M168T114	[M-H-CO2]-	(-)-.alpha.-kainic acid	1.75043	0.565603	0.0389725	168.102
NEG-	M837T260	[M-H]-	Ps 40:5	1.3513	0.535772	0.0396689	836.543
NEG-	M128T376	[M-H]-	L-pyroglutamic acid	1.86007	2.00318	0.0398643	128.034
NEG-	M102T376	[M-H]-	D-2-aminobutyric acid	1.54778	2.25889	0.0419714	102.055
NEG-	M748T87	[M-H]-	Pg 34:1	2.79533	0.603163	0.0426979	747.519
NEG-	M125T88	[M-H]-	Thymine	1.16729	1.90248	0.0436841	125.035
NEG-	M202T262	[M-H]-	Indole-3-butyric acid	3.18903	3.78121	0.0438847	202.108
NEG-	M116T354	[M-H]-	Indole	1.76064	1.56892	0.0446576	116.071
NEG-	M185T394	[M-H]-	3-Phospho-D-glycerate	1.25484	0.545535	0.0489886	184.985
NEG-	M146T376_2	[M-H]-	Glutamic acid	4.31019	2.32565	0.0495848	146.045

## Sheet: TBsf-bpf vs. BF-gsc
Table S2. List of differential metabolites between TBsf-bpf groups and BF-gsc groups by UHPLC-Q-TOF-MS/MS analysis
Ion model	ID	adduct	Name	VIP	Fold change	p-value	m/z
POS+	M138T352	[M+H]+	Trigonelline	1.56061	7.42496	0.000103119	138.055
POS+	M134T308_1	[M+H-HCl]+	6-chloroguanine	1.1648	7.78231	0.000492713	134.033
POS+	M247T296	[M+H]+	Tryptophan betaine	2.27172	46.842	0.00111849	247.144
POS+	M424T269	[M+H]+	Linoleoylcarnitine	1.93962	5.57813	0.00113893	424.342
POS+	M265T432	[M+Na]+	His-ser	1.19297	0.144993	0.0026922	265.07
POS+	M203T335	[M+H]+	Metamitron	2.03824	0.159576	0.00288665	203.09
POS+	M110T404	[M+H-C6H10O4]+	N-.alpha.-(tert-butoxycarbonyl)-l-histidine	7.31365	0.2095	0.0035071	110.072
POS+	M93T404	[M+H-OH]+	3-pyridinemethanol	1.73063	0.171481	0.00352034	93.0454
POS+	M198T404	[M+H]+	N-acetylhistidine	2.84719	0.180162	0.00355006	198.088
POS+	M227T404_3	[M+H]+	L-carnosine	37.0669	0.1617	0.00403256	227.114
POS+	M260T522_2	[M+H]+	Primaquine	3.2921	0.210599	0.00453432	260.197
POS+	M154T231	[M+H]+	3-amino-4-hydroxybenzoate	1.83003	1.7372	0.0046293	154.061
POS+	M95T488_2	[M+H]+	4-aminopyridine	3.3099	2.30249	0.00502767	95.0609
POS+	M769T65	[M+Na]+	1-stearoyl-2-oleoyl-sn-glycero-3-phosphoethanolamine	3.72695	0.710481	0.00519954	768.554
POS+	M102T908	[M+H-H2O]+	L-.beta.-homoserine	1.26086	1.79579	0.00522063	102.055
POS+	M253T406	[M+H]+	His-Pro	1.18979	0.349075	0.00550743	253.13
POS+	M253T365	[M+H]+	Ala-Tyr	1.70293	0.193782	0.00554668	253.118
POS+	M219T362_2	[M+H]+	(e,e)-piperic acid	1.33899	0.203544	0.00582211	219.085
POS+	M189T495	[M+H]+	L-ng-monomethylarginine	1.1203	2.70155	0.00630465	189.135
POS+	M262T352	[M+H]+	(2r)-3-hydroxyisovaleroylcarnitine	2.78466	4.98861	0.00652487	262.165
POS+	M179T316	[M+H-C4H9N]+	4-fluoro-.alpha.-pyrrolidinopentiophenone	3.32854	0.193045	0.0070379	179.093
POS+	M180T404	[M+H]+	Phenacetin	1.75261	0.311357	0.00765906	180.077
POS+	M191T233	[M+H-C6H8O]+	Abacavir	1.0052	1.62481	0.00788603	191.093
POS+	M156T404	[M+H]+	Histidine	5.00924	0.3753	0.00853013	156.077
POS+	M381T59	[M+H-H2O]+	Brassicasterol	1.16993	6.76418	0.00961992	381.352
POS+	M229T353_3	[M+H]+	L-leucyl-l-proline	12.4395	1.90298	0.00993489	229.155
POS+	M147T514	[M+H]+	Lysine	2.83346	5.21632	0.0107327	147.113
POS+	M246T315_2	[M+H]+	Isovaleryl-l-carnitine	5.15654	8.27787	0.0109159	246.17
POS+	M136T291_2	[M+H-C5H9O7P]+	Adenosine 2'-monophosphate	2.34297	1.39844	0.0119031	136.062
POS+	M132T334_1	[M+H]+	DL-isoleucine	4.48697	3.3672	0.0134279	132.102
POS+	M215T373	[M+H]+	Harmaline	1.52866	2.23884	0.0138981	215.139
POS+	M85T356	[M+H]+	1h-1,2,4-triazol-3-amine	1.82043	1.62714	0.0139155	85.029
POS+	M264T453	[M+H]+	Ticlopidine	1.10871	0.618631	0.0143054	264.086
POS+	M291T354	[M+Na]+	N-acetyl-l-carnosine	1.47922	0.263575	0.0148033	291.106
POS+	M204T356_4	[M]+	Acetylcarnitine	16.5097	1.61494	0.0154669	204.123
POS+	M116T364_5	[M+H-CH5N3]+	DL-arginine	7.07505	2.34977	0.0176193	116.071
POS+	M143T235	[M+H-H2O]+	Pimelic acid	1.81467	1.72031	0.017994	143.082
POS+	M161T394	[M+H]+	2-propylbenzimidazole	1.45265	0.290495	0.0180219	161.092
POS+	M122T137	[M+H-H2O]+	3-amino-2,3-dihydrobenzoic acid	6.11188	9.61383	0.0194955	122.072
POS+	M229T385_3	[M+H]+	Pro-leu	12.1093	2.19133	0.0202075	229.155
POS+	M290T321	[M+H]+	3-methylglutarylcarnitine	2.46106	8.16688	0.0214574	290.16
POS+	M176T334	[M+H]+	7-amino-4-methylcoumarin	1.01461	3.05858	0.0217356	176.066
POS+	M279T408	[M+H]+	Pentoxifylline	1.8209	1.69539	0.0220773	279.146
POS+	M274T494	[M+H-H2O]+	Cyclopentolate	1.25913	0.657433	0.0225538	274.187
POS+	M147T384	(M+H)+	L-Glutamine	4.22816	3.7425	0.0225622	147.077
POS+	M407T355	[2M+H]+	L-tryptophanamide	2.2403	4.62425	0.0226976	407.239
POS+	M80T128	[M+H]+	Pyridine	2.8436	2.40766	0.0230006	80.0501
POS+	M207T228	[M+H]+	6,7-dimethylesculetin	1.74046	1.3381	0.0234212	207.088
POS+	M167T923_2	[M+H-H2O]+	.gamma.-undecalactone	1.00693	0.716224	0.0244831	167.154
POS+	M267T401	[M+H]+	Thr-Phe	1.16976	1.54979	0.0245708	267.145
POS+	M111T234	[M+H]+	1-acetylimidazole	2.01248	1.56508	0.0253432	111.056
POS+	M237T318_3	[M+H]+	Carbamazepine	2.83502	1.58294	0.0282816	237.098
POS+	M130T384_1	[M+H-NH3]+	D-glutamine	4.14967	3.96122	0.0285612	130.05
POS+	M663T59	(M+NH4)+	1-Stearoyl-2-arachidonoyl-sn-glycerol	1.19592	2.76936	0.0286173	662.572
POS+	M171T350	[M+H-C4H8]+	Indalone	2.06144	5.13195	0.0291093	171.077
POS+	M733T258	[M+H]+	1-oleoyl-2-myristoyl-sn-glycero-3-phosphocholine	4.13942	0.41449	0.0299092	732.554
POS+	M704T270_1	[M+H]+	Palmitoyl sphingomyelin	9.68424	2.56725	0.0371355	703.576
POS+	M100T109_2	[M+H-H2O]+	5-aminovaleric acid	6.41622	10.1332	0.0379075	100.076
POS+	M84T384	(M+H-H2O)+	1-Aminocyclopropanecarboxylic acid	2.24001	3.37964	0.0379117	84.045
POS+	M448T268	[M+H-C5H13SO3N]+	3-[(cholamidopropyl)dimethylammonio]-1-propanesulfonate	1.71443	2.97685	0.039225	448.342
POS+	M193T232	[M+H]+	Scopoletin	1.05311	0.432758	0.0408438	193.072
POS+	M162T380_4	[M+H]+	L-carnitine	15.2081	1.85178	0.0412177	162.113
POS+	M193T300_2	[M+H]+	1-(4-isopropylphenyl)-3-methylurea	3.50732	1.45616	0.0415073	193.109
POS+	M285T376	(M+NH4)+	Adenosine	1.74117	0.50982	0.0463133	285.128
POS+	M218T341_3	[M+H]+	L-propionylcarnitine	5.72282	3.57226	0.0474186	218.139
POS+	M160T392_2	[M+H]+	5-aminovaleric acid betaine	7.04553	3.72412	0.0476255	160.133
NEG-	M137T59_1	[M-H]-	Salicylic acid	1.43226	2.48016	0.000812587	137.024
NEG-	M271T66	[M-H]-	16-hydroxyhexadecanoic acid	4.99183	0.0990265	0.00100741	271.228
NEG-	M787T264	[M-H]-	1-stearoyl-2-linoleoyl-sn-glycero-3-phospho-l-serine	1.08023	1.72874	0.00219014	786.531
NEG-	M102T376	[M-H]-	D-2-aminobutyric acid	2.21728	4.6074	0.00291762	102.055
NEG-	M253T67	[M-H]-	Cis-9-palmitoleic acid	2.80022	0.351508	0.00328111	253.217
NEG-	M128T376	[M-H]-	L-pyroglutamic acid	2.68532	3.87227	0.00358119	128.034
NEG-	M146T376_2	[M-H]-	Glutamic acid	6.25969	4.82094	0.00364159	146.045
NEG-	M748T87	[M-H]-	Pg 34:1	2.44354	0.527429	0.0045127	747.519
NEG-	M127T382	[M-H]-	Dihydro-4,4-dimethyl-2,3-furandione	1.27592	3.78563	0.00937148	127.05
NEG-	M179T402	[M-H]-	D-fructose	1.5548	3.10322	0.00938582	179.057
NEG-	M835T260	[M-H]-	2-docosahexaenoyl-1-stearoyl-sn-glycero-3-phosphoserine	1.38686	0.419989	0.00988526	834.53
NEG-	M134T293_2	[M-H]-	Adenine	1.49459	1.50489	0.0136577	134.046
NEG-	M114T363	[M-H]-	D-proline	1.53517	2.28375	0.0150848	114.055
NEG-	M149T344	[M-H]-	D-ribose	1.00252	5.17067	0.0163255	149.045
NEG-	M767T68	[M-H]-	Pe 38:4	3.8057	0.71079	0.0165359	766.541
NEG-	M323T387	[M-H]-	Uridine 5'-monophosphate	1.36367	1.62967	0.0180967	323.029
NEG-	M168T399	[M-H]-	3-methylhistidine	2.81631	1.42421	0.0185477	168.078
NEG-	M748T66	[M-H]-	1-palmitoyl-2-oleoyl-phosphatidylglycerol	5.75121	0.588308	0.021205	747.519
NEG-	M762T271	[M+CH3COOH-H]-	Sm d34:1	1.4677	1.81175	0.024335	761.584
NEG-	M297T66	[M-H]-	Ricinoleic acid	1.66781	0.443042	0.0312341	297.244
NEG-	M145T382	[M-H-C8H6O]-	Phenylacetyl-l-glutamine	3.65662	4.53905	0.0325068	145.061
NEG-	M125T223_2	[M-H-HCl]-	2,4-dichlorophenol	3.77849	5.7473	0.0333072	124.991
NEG-	M177T399	(M+K-2H)-	Acetyl phosphate	2.00244	1.88823	0.0358329	176.937
NEG-	M129T66	[M-H]-	Ketoleucine	3.25867	3.84599	0.0366572	129.055
NEG-	M169T52	[M-H]-	Gallic acid	3.54648	0.17402	0.0414071	169.017
NEG-	M339T66_1	[M-H-H2O]-	Cilastatin	1.19403	34.8102	0.0427948	339.136
NEG-	M230T52_2	[M-H]-	Acetaminophen sulfate	1.42222	5.98153	0.0428726	230.013
NEG-	M746T66	[M-H]-	Pg 34:2	1.70347	1.73894	0.0446833	745.503
NEG-	M124T353_2	[M-H]-	Taurine	3.77147	3.81027	0.0467453	124.007

## Sheet: TBsf-ncf vs. TBsf-bpf
Table S2. List of differential metabolites between TBsf-ncf groups and TBsf-bpf groups by UHPLC-Q-TOF-MS/MS analysis
Ion model	ID	adduct	Name	VIP	Fold change	p-value	m/z
POS+	M203T353	[M+H]+	Ala-Ile	1.09725	5.05208	2.72948e-05	203.139
POS+	M264T453	[M+H]+	Ticlopidine	1.34362	1.70094	0.000181699	264.086
POS+	M260T522_2	[M+H]+	Primaquine	4.30038	6.22576	0.000309467	260.197
POS+	M395T59_2	[M+H-H2O]+	Fucosterol	1.04175	0.290639	0.000335866	395.367
POS+	M265T432	[M+Na]+	His-ser	1.09629	5.0685	0.000914555	265.07
POS+	M134T308_1	[M+H-HCl]+	6-chloroguanine	1.1967	0.263113	0.00123287	134.033
POS+	M377T467	[M+H]+	Riboflavin	1.03348	0.0377415	0.00168319	377.149
POS+	M203T335	[M+H]+	Metamitron	1.94524	5.05593	0.00182837	203.09
POS+	M247T296	[M+H]+	Tryptophan betaine	2.41784	0.101504	0.00241078	247.144
POS+	M144T344	[M+H]+	Stachydrine	3.23578	1.73918	0.00241421	144.102
POS+	M179T316	[M+H-C4H9N]+	4-fluoro-.alpha.-pyrrolidinopentiophenone	3.03769	3.91285	0.00274822	179.093
POS+	M93T404	[M+H-OH]+	3-pyridinemethanol	1.60572	4.49088	0.0031632	93.0454
POS+	M110T404	[M+H-C6H10O4]+	N-.alpha.-(tert-butoxycarbonyl)-l-histidine	6.46129	3.4748	0.00401263	110.072
POS+	M198T404	[M+H]+	N-acetylhistidine	2.50287	3.99933	0.00527016	198.088
POS+	M227T404_3	[M+H]+	L-carnosine	33.2474	4.52543	0.00534032	227.114
POS+	M156T404	[M+H]+	Histidine	4.33995	2.01512	0.00656995	156.077
POS+	M240T310	[M+H]+	Clomazon	1.06605	0.124139	0.00673643	240.102
POS+	M219T362_2	[M+H]+	(e,e)-piperic acid	1.17295	3.5771	0.00788538	219.085
POS+	M193T232	[M+H]+	Scopoletin	1.28917	2.55803	0.0079885	193.072
POS+	M99T233	[M+H-H2O]+	2-hydroxyethyl acrylate	4.52964	1.19912	0.00910156	99.0558
POS+	M819T243	[M+H]+	1-(1z-octadecenyl)-2-(4z,7z,10z,13z,16z,19z-docosahexaenoyl)-sn-glycero-3-phosphocholine	6.21681	1.98495	0.0101825	818.606
POS+	M291T354	[M+Na]+	N-acetyl-l-carnosine	1.85639	4.6062	0.0116697	291.106
POS+	M767T245	[M+H]+	1-o-hexadecyl-2-o-(5z,8z,11z,14z,17z-eicosapentaenoyl)-sn-glyceryl-3-phosphorylcholine	23.9764	0.618728	0.0127564	766.576
POS+	M274T494	[M+H-H2O]+	Cyclopentolate	1.85639	2.02883	0.0127729	274.187
POS+	M146T85	[M+H]+	Quinolin-2-ol	1.14431	2.00968	0.0131663	146.06
POS+	M85T356	[M+H]+	1h-1,2,4-triazol-3-amine	1.8898	0.684285	0.0134361	85.029
POS+	M809T248	[M+Na]+	1,2-dioleoyl-sn-glycero-3-phosphatidylcholine	6.14144	0.497974	0.0134447	808.585
POS+	M180T404	[M+H]+	Phenacetin	1.50315	2.37525	0.0140071	180.077
POS+	M376T354	[M+H]+	Haloperidol	1.40525	7.96072	0.0141015	376.159
POS+	M381T59	[M+H-H2O]+	Brassicasterol	1.24994	0.223514	0.0148826	381.352
POS+	M204T356_4	[M]+	Acetylcarnitine	17.034	0.685972	0.0172836	204.123
POS+	M833T245	(M-H+2Na)+	1-Stearoyl-2-oleoyl-sn-glycerol 3-phosphocholine (SOPC)	1.33378	0.488026	0.0213304	832.586
POS+	M253T365	[M+H]+	Ala-Tyr	1.41551	3.70411	0.0224808	253.118
POS+	M781T251	(M-H+2Na)+	Thioetheramide-PC	3.37324	0.392379	0.0231922	780.553
POS+	M143T372_4	[M+H]+	Ectoine	8.029	5.53321	0.0232933	143.082
POS+	M171T350	[M+H-C4H8]+	Indalone	2.28776	0.197972	0.0233498	171.077
POS+	M136T291_2	[M+H-C5H9O7P]+	Adenosine 2'-monophosphate	2.51762	0.751204	0.0244341	136.062
POS+	M255T507_4	[M+H]+	Ferimzone	12.0171	0.553557	0.0260572	255.145
POS+	M757T256	(M+Na)+	PC(16:0/16:0)	2.44677	0.436729	0.0300783	756.554
POS+	M279T408	[M+H]+	Pentoxifylline	1.49916	0.742878	0.0312022	279.146
POS+	M354T354	[M+Na]+	Isopropylcocaine	1.8048	5.23984	0.0348892	354.177
POS+	M162T380_3	[M+H]+	3-(2-hydroxyethyl)indole	1.20671	0.521375	0.0356629	162.075
POS+	M407T355	[2M+H]+	L-tryptophanamide	2.30992	0.30574	0.0382453	407.239
POS+	M162T380_4	[M+H]+	L-carnitine	17.9925	0.53059	0.0383997	162.113
POS+	M162T380_5	[M+H-H2O]+	N-methylephedrine	1.24228	0.497011	0.0408915	162.15
POS+	M255T533	[M+H]+	Cyclopropyl(4-methoxyphenyl)phenylmethanol	2.73174	0.0737613	0.0414025	255.12
POS+	M288T289	[M+H]+	Octanoylcarnitine	1.44442	2.49928	0.0495612	288.217
NEG-	M137T59_1	[M-H]-	Salicylic acid	1.72156	0.372515	0.000459845	137.024
NEG-	M111T50_2	[M-H-C2H4]-	Methylphosphonothioic acid o-ethyl ester	1.49991	0.651772	0.00865495	110.975
NEG-	M134T293_2	[M-H]-	Adenine	1.69936	0.701653	0.00901095	134.046
NEG-	M775T254	[M-H]-	1-(1z-octadecenyl)-2-(4z,7z,10z,13z,16z,19z-docosahexaenoyl)-sn-glycero-3-phosphoethanolamine	1.65845	1.67603	0.0113395	774.549
NEG-	M197T422	[M-H+2i]-	2,4,5-trichlorophenol	1.08638	1.80273	0.0138947	196.894
NEG-	M230T52_2	[M-H]-	Acetaminophen sulfate	1.72067	0.105273	0.0331588	230.013
NEG-	M102T376	[M-H]-	D-2-aminobutyric acid	1.96684	0.490275	0.0374261	102.055
NEG-	M128T376	[M-H]-	L-pyroglutamic acid	2.38216	0.517314	0.0408914	128.034
NEG-	M279T66	[M-H]-	Linoleic acid	7.56634	1.70104	0.0425185	279.233
NEG-	M201T36	[M-H]-	Bergaptol	1.24059	2.9587	0.042893	201.022
NEG-	M146T376_2	[M-H]-	Glutamic acid	5.54322	0.482406	0.0433395	146.045
NEG-	M303T38	[M-H]-	Melphalan	1.00196	0.375351	0.0434485	303.053
NEG-	M327T66	[M-H]-	Cis-4,7,10,13,16,19-docosahexaenoic acid	4.51137	2.79169	0.0497411	327.233
