# Supplementary material for: Comparative Metabolomics Analysis Reveals the Unique Nutritional Characteristics of Breed and Feed on Muscles in Chinese Taihe Black-Bone Silky Fowl
Source: Metabolites. 2022 Sep 27;12(10):914. doi: 10.3390/metabo12100914 (PMC9611261; doi:10.3390/metabo12100914)
Supplement: Supplementary file 1 [file metabolites-12-00914-s001.zip › Table S3. The growth performation of each breed chickens used in this study.xlsx]

## Sheet: Sheet1
Table S3. The growth performation of each breed chickens used in this study
Breed	Body weight (g/20weeks)	feed intake (g/day)	egg production (quantity/month)	egg mass (g)	feed conversion ratio (%)
TBsf-ncf	823.4±66.7	72.1±7.2	7±1	36.4±3.8	9.7
TBsf-bpf	851.2±82.8	78.4±9.6	6±2	37.1±4.1	7.6
BF-gsc	1156.1±106.3	86.2±15.1	13±2	39.6±5.7	15.1
